# Supplementary material for: KD-409, a Respiratory Syncytial Virus FG Chimeric Protein without the CX3C Chemokine Motif, Is an Efficient Respiratory Syncytial Virus Vaccine Preparation for Passive and Active Immunization in Mice
Source: Vaccines (Basel). 2024 Jul 8;12(7):753. doi: 10.3390/vaccines12070753 (PMC11281633; doi:10.3390/vaccines12070753)
Supplement: Supplementary file 1 [file vaccines-12-00753-s001.zip]

Archive with 1 entries (1 files):
- vaccines-3068493-supplementary.pptx
